# Supplementary material for: ESKAPE Bacteria and Extended-Spectrum-β-Lactamase-Producing Escherichia coli Isolated from Wastewater and Process Water from German Poultry Slaughterhouses
Source: Appl Environ Microbiol. 2020 Apr 1;86(8):e02748-19. doi: 10.1128/AEM.02748-19 (PMC7117925; doi:10.1128/AEM.02748-19)
Supplement: Supplemental file 2 [file AEM.02748-19-sd002.xlsx]

## Sheet: S1
Isolat ID	Sampling Point	CHOMagar-Plate	Species	Resistance Patterna	bla genes (CTX-M, SHV, TEM)	bla genes (PER, VEB, GES)	mcr-1 to mcr-5	Phylo-typing (Clermont)	spa-typing	MLST
LWGS-1/9-32	Aggregate Wastewater from Production Facilities	ESBL	A. baumannii-calcoaceticus complex	TEM, CTX, CHL, FOF	-	-		n.a.b	n.a.	n.d.c
LWGS-1/9-33	Aggregate Wastewater from Production Facilities	ESBL	A. baumannii-calcoaceticus complex	TEM, CTX, CHL, FOF	-	-		n.a.	n.a.	n.d.
LWGS-1/9-35	Aggregate Wastewater from Production Facilities	ESBL	A. baumannii-calcoaceticus complex	TEM, CTX, CHL, FOF	-	PER		n.a.	n.a.	n.d.
LWGS-1/9-37	Aggregate Wastewater from Production Facilities	ESBL	A. baumannii-calcoaceticus complex	TEM, CTX, CHL, FOF	-	-		n.a.	n.a.	n.d.
LWGS-1/9-53	Aggregate Wastewater from Production Facilities	ESBL	A. baumannii-calcoaceticus complex	TEM, CTX, CHL, FOF	-	-		n.a.	n.a.	n.d.
LWGS-1/9-50	Aggregate Wastewater from Production Facilities	ESBL	A. baumannii-calcoaceticus complex	TEM, PIP, CTX, CHL, FOF	-	-		n.a.	n.a.	n.d.
LWGS-1/9-48	Aggregate Wastewater from Production Facilities	ESBL	A. baumannii-calcoaceticus complex	TEM, CTX, CAZ, CHL, FOF	-	-		n.a.	n.a.	n.d.
LWGS-1/9-28	Aggregate Wastewater from Production Facilities	ESBL	A. baumannii-calcoaceticus complex	TEM, PIP, CTX, CAZ, CHL, FOF	-	-		n.a.	n.a.	n.d.
LWGS-1/9-27	Aggregate Wastewater from Production Facilities	ESBL	A. baumannii-calcoaceticus complex	TEM, PIP, CTX, CHL, FOF	-	-		n.a.	n.a.	n.d.
LWGS-1/9-29	Aggregate Wastewater from Production Facilities	ESBL	A. baumannii-calcoaceticus complex	TEM, PIP, CTX, CHL, FOF	-	-		n.a.	n.a.	n.d.
LWGS-1/9-36	Aggregate Wastewater from Production Facilities	ESBL	A. baumannii-calcoaceticus complex	TEM, PIP, CTX, CIP, CHL, FOF	-	-		n.a.	n.a.	n.d.
LWGS-1/9-49	Aggregate Wastewater from Production Facilities	ESBL	A. baumannii-calcoaceticus complex	TEM, PIP, TZP, CTX, CAZ, CHL, FOF	-	-		n.a.	n.a.	n.d.
LWGS-1/6-13	Effluent in-house WWTP	ESBL	A. baumannii-calcoaceticus complex	TEM, CTX, CHL, FOF	-	-		n.a.	n.a.	n.d.
LWGS-1/6-14	Effluent in-house WWTP	ESBL	A. baumannii-calcoaceticus complex	TEM, CTX, CHL, FOF	-	-		n.a.	n.a.	n.d.
LWGS-1/6-16	Effluent in-house WWTP	ESBL	A. baumannii-calcoaceticus complex	TEM, CTX, CHL, FOF	-	-		n.a.	n.a.	n.d.
LWGS-1/6-17	Effluent in-house WWTP	ESBL	A. baumannii-calcoaceticus complex	TEM, CTX, CHL, FOF	-	-		n.a.	n.a.	n.d.
LWGS-1/6-18	Effluent in-house WWTP	ESBL	A. baumannii-calcoaceticus complex	TEM, CTX, CHL, FOF	-	-		n.a.	n.a.	n.d.
LWGS-1/6-19	Effluent in-house WWTP	ESBL	A. baumannii-calcoaceticus complex	TEM, CTX, CHL, FOF	-	-		n.a.	n.a.	n.d.
LWGS-1/6-23	Effluent in-house WWTP	ESBL	A. baumannii-calcoaceticus complex	TEM, CTX, CHL, FOF	-	-		n.a.	n.a.	n.d.
LWGS-1/6-24	Effluent in-house WWTP	ESBL	A. baumannii-calcoaceticus complex	TEM, CTX, CHL, FOF	-	-		n.a.	n.a.	n.d.
LWGS-1/6-31	Effluent in-house WWTP	ESBL	A. baumannii-calcoaceticus complex	TEM, CTX, CHL, FOF	-	-		n.a.	n.a.	n.d.
LWGS-1/6-29	Effluent in-house WWTP	ESBL	A. baumannii-calcoaceticus complex	TEM, CTX, CHL, FOF	-	-		n.a.	n.a.	n.d.
LWGS-1/6-31	Effluent in-house WWTP	ESBL	A. baumannii-calcoaceticus complex	TEM, CTX, CHL, FOF	-	-		n.a.	n.a.	n.d.
LWGS-1/6-30	Effluent in-house WWTP	ESBL	A. baumannii-calcoaceticus complex	TEM, CTX, CHL, FOF	-	-		n.a.	n.a.	n.d.
LWGS-1/6-25	Effluent in-house WWTP	ESBL	A. baumannii-calcoaceticus complex	TEM, PIP, CTX, CHL, FOF	-	-		n.a.	n.a.	n.d.
LWGS-1/6-30	Effluent in-house WWTP	ESBL	A. baumannii-calcoaceticus complex	TEM, PIP, CTX, CHL, FOF	-	-		n.a.	n.a.	n.d.
LWGS-1/6-32	Effluent in-house WWTP	ESBL	A. baumannii-calcoaceticus complex	TEM, PIP, CTX, CHL, FOF	-	-		n.a.	n.a.	n.d.
LWGS-1/6-33	Effluent in-house WWTP	ESBL	A. baumannii-calcoaceticus complex	TEM, PIP, TZP, CTX, CHL, FOF	-	-		n.a.	n.a.	n.d.
LWGS-1/6-15	Effluent in-house WWTP	ESBL	A. baumannii-calcoaceticus complex	TEM, PIP, TZP, CTX, FOF	-	-		n.a.	n.a.	n.d.
LGWS-1/5-48g	Influent in-house WWTP	ESBL	A. baumannii-calcoaceticus complex	PIP, CXT, CIP, LVX, CHL, SXT, FOF	-	-		n.a.	n.a.	n.d.
LWGS-1/5-85	Influent in-house WWTP	ESBL	A. baumannii-calcoaceticus complex	TEM, CTX, CAZ, CHL, FOF	-	-		n.a.	n.a.	n.d.
LWGS-1/5-40	Influent in-house WWTP	ESBL	A. baumannii-calcoaceticus complex	TEM, CTX, CHL, FOF	-	-		n.a.	n.a.	n.d.
LWGS-1/5-41	Influent in-house WWTP	ESBL	A. baumannii-calcoaceticus complex	TEM, CTX, CHL, FOF	-	-		n.a.	n.a.	n.d.
LGWS-1/5-44	Influent in-house WWTP	ESBL	A. baumannii-calcoaceticus complex	TEM, CTX, CHL, FOF	-	-		n.a.	n.a.	n.d.
LGWS-1/5-46	Influent in-house WWTP	ESBL	A. baumannii-calcoaceticus complex	TEM, CTX, CHL, FOF	-	-		n.a.	n.a.	n.d.
LWGS-1/5-52	Influent in-house WWTP	ESBL	A. baumannii-calcoaceticus complex	TEM, CTX, CHL, FOF	-	-		n.a.	n.a.	n.d.
LWGS-1/5-55	Influent in-house WWTP	ESBL	A. baumannii-calcoaceticus complex	TEM, CTX, CHL, FOF	-	-		n.a.	n.a.	n.d.
LWGS-1/5-53	Influent in-house WWTP	ESBL	A. baumannii-calcoaceticus complex	TEM, CTX, CHL, FOF	-	-		n.a.	n.a.	n.d.
LWGS-1/5-54	Influent in-house WWTP	ESBL	A. baumannii-calcoaceticus complex	TEM, CTX, CHL, FOF	-	-		n.a.	n.a.	n.d.
LWGS-1/5-56	Influent in-house WWTP	ESBL	A. baumannii-calcoaceticus complex	TEM, CTX, CHL, FOF	-	-		n.a.	n.a.	n.d.
LWGS-1/5-66	Influent in-house WWTP	ESBL	A. baumannii-calcoaceticus complex	TEM, CTX, CHL, FOF	-	-		n.a.	n.a.	n.d.
LWGS-1/5-70	Influent in-house WWTP	ESBL	A. baumannii-calcoaceticus complex	TEM, CTX, CHL, FOF	-	-		n.a.	n.a.	n.d.
LWGS-1/5-72	Influent in-house WWTP	ESBL	A. baumannii-calcoaceticus complex	TEM, CTX, CHL, FOF	-	-		n.a.	n.a.	n.d.
LWGS-1/5-79	Influent in-house WWTP	ESBL	A. baumannii-calcoaceticus complex	TEM, CTX, CHL, FOF	-	-		n.a.	n.a.	n.d.
LWGS-1/5-77	Influent in-house WWTP	ESBL	A. baumannii-calcoaceticus complex	TEM, CTX, CHL, FOF	-	-		n.a.	n.a.	n.d.
LWGS-1/5-84	Influent in-house WWTP	ESBL	A. baumannii-calcoaceticus complex	TEM, CTX, CHL, FOF	-	-		n.a.	n.a.	n.d.
LWGS-1/5-39	Influent in-house WWTP	ESBL	A. baumannii-calcoaceticus complex	TEM, CTX, CHL, FOF, CST	-	-	-	n.a.	n.a.	n.d.
LGWS-1/5-47	Influent in-house WWTP	ESBL	A. baumannii-calcoaceticus complex	TEM, CTX, FOF	-	-		n.a.	n.a.	n.d.
LWGS-1/5-83	Influent in-house WWTP	ESBL	A. baumannii-calcoaceticus complex	TEM, CTX, LVX, CHL, FOF	-	-		n.a.	n.a.	n.d.
LWGS-1/5-65	Influent in-house WWTP	ESBL	A. baumannii-calcoaceticus complex	TEM, PIP, CTX, CAZ, CHL, FOF	-	-		n.a.	n.a.	n.d.
LWGS-1/5-36	Influent in-house WWTP	ESBL	A. baumannii-calcoaceticus complex	TEM, PIP, CTX, CHL, FOF	-	-		n.a.	n.a.	n.d.
LWGS-1/5-34	Influent in-house WWTP	ESBL	A. baumannii-calcoaceticus complex	TEM, PIP, CTX, CHL, FOF	-	-		n.a.	n.a.	n.d.
LWGS-1/5-64	Influent in-house WWTP	ESBL	A. baumannii-calcoaceticus complex	TEM, PIP, CTX, CHL, FOF	-	-		n.a.	n.a.	n.d.
LWGS-1/5-45	Influent in-house WWTP	ESBL	A. baumannii-calcoaceticus complex	TEM, CTX, CAZ, CZA, C/T, MEM, CIP, LVX, CHL, FOF	-	-		n.a.	n.a.	n.d.
LWGS-1/5-78	Influent in-house WWTP	ESBL	A. baumannii-calcoaceticus complex	TEM, PIP, CTX, CHL, FOF	-	-		n.a.	n.a.	n.d.
LWGS-1/5-71	Influent in-house WWTP	ESBL	A. baumannii-calcoaceticus complex	TEM, PIP, CXT, CAZ, CHL, FOF	-	-		n.a.	n.a.	n.d.
LWGS-1/3-11	Scalding Water	ESBL	A. baumannii-calcoaceticus complex	TEM, CTX, CHL, FOF	-	-		n.a.	n.a.	n.d.
LWGS-1/3-13	Scalding Water	ESBL	A. baumannii-calcoaceticus complex	TEM, CTX, CHL, FOF	-	-		n.a.	n.a.	n.d.
LWGS-1/8-36	Wastewater from Eviscerators	ESBL	A. baumannii-calcoaceticus complex	CTX, CHL, FOF	-	-		n.a.	n.a.	n.d.
LWGS-1/8-47	Wastewater from Eviscerators	ESBL	A. baumannii-calcoaceticus complex	TEM, CTX, CAZ, CHL, FOF	-	-		n.a.	n.a.	n.d.
LWGS-1/8-14	Wastewater from Eviscerators	ESBL	A. baumannii-calcoaceticus complex	TEM, CTX, CHL, FOF	-	-		n.a.	n.a.	n.d.
LWGS-1/8-26	Wastewater from Eviscerators	ESBL	A. baumannii-calcoaceticus complex	TEM, CTX, CHL, FOF	-	-		n.a.	n.a.	n.d.
LWGS-1/8-28	Wastewater from Eviscerators	ESBL	A. baumannii-calcoaceticus complex	TEM, CTX, CHL, FOF	-	GES		n.a.	n.a.	n.d.
LWGS-1/8-48	Wastewater from Eviscerators	ESBL	A. baumannii-calcoaceticus complex	TEM, CTX, CHL, FOF	-	-		n.a.	n.a.	n.d.
LWGS-1/8-50	Wastewater from Eviscerators	ESBL	A. baumannii-calcoaceticus complex	TEM, CTX, CHL, FOF	-	-		n.a.	n.a.	n.d.
LWGS-1/8-55	Wastewater from Eviscerators	ESBL	A. baumannii-calcoaceticus complex	TEM, CTX, CHL, FOF	-	-		n.a.	n.a.	n.d.
LWGS-1/8-56	Wastewater from Eviscerators	ESBL	A. baumannii-calcoaceticus complex	TEM, CTX, CHL, FOF	-	-		n.a.	n.a.	n.d.
LWGS-1/8-27	Wastewater from Eviscerators	ESBL	A. baumannii-calcoaceticus complex	TEM, PIP, CTX, CHL, FOF	-	-		n.a.	n.a.	n.d.
LWGS-1/8-25	Wastewater from Eviscerators	ESBL	A. baumannii-calcoaceticus complex	TEM, PIP, CTX, CHL, FOF	-	-		n.a.	n.a.	n.d.
LWGS-1/8-49	Wastewater from Eviscerators	ESBL	A. baumannii-calcoaceticus complex	TEM, PIP, TZP, CTX, CAZ, CHL, FOF	-	-		n.a.	n.a.	n.d.
LWGS-1/8-35	Wastewater from Eviscerators	ESBL	A. baumannii-calcoaceticus complex	TEM, PIP, TZP, CTX, CAZ, CZA, CHL, FOF	-	-		n.a.	n.a.	n.d.
LWGS-1/2-20	Wastewater from Poultry Transport Crates	ESBL	A. baumannii-calcoaceticus complex	TEM, CTX, CHL, FOF	-	-		n.a.	n.a.	n.d.
LWGS-1/2-21	Wastewater from Poultry Transport Crates	ESBL	A. baumannii-calcoaceticus complex	TEM, CTX, CHL, FOF	-	-		n.a.	n.a.	n.d.
LWGS-1/2-25	Wastewater from Poultry Transport Crates	ESBL	A. baumannii-calcoaceticus complex	TEM, PIP, TZP, CTX, CAZ, CZA, CHL, FOF	-	-		n.a.	n.a.	n.d.
LWGS-1/2-31	Wastewater from Poultry Transport Crates	ESBL	A. baumannii-calcoaceticus complex	TEM, PIP, TZP, CXT, CHL, SXT, FOF	-	-		n.a.	n.a.	n.d.
LWGS-1/7-38	Wastewater from Stunning Facilities	ESBL	A. baumannii-calcoaceticus complex	TEM, PIP, TZP, CTX, CZA, CHL, FOF	-	-		n.a.	n.a.	n.d.
LWGS-1/7-37	Wastewater from Stunning Facilities	ESBL	A. baumannii-calcoaceticus complex	TEM, PIP, TZP, CTX, CZA, CHL, SXT, FOF	-	-		n.a.	n.a.	n.d.
LWGS-1/9-41	Aggregate Wastewater from Production Facilities	ESBL	E. cloacae complex	PIP, CXT, CAZ, CIP	-	n.d.		n.a.	n.a.	n.d.
LWGS-1/9-42	Aggregate Wastewater from Production Facilities	ESBL	E. cloacae complex	PIP, CXT, CAZ, CIP	-	n.d.		n.a.	n.a.	n.d.
LWGS-1/9-57	Aggregate Wastewater from Production Facilities	ESBL	E. cloacae complex	PIP, CXT, CAZ, CIP	-	n.d.		n.a.	n.a.	n.d.
LWGS-1/9-56	Aggregate Wastewater from Production Facilities	mSuperCarba	E. cloacae complex	PIP, TZP, CXT, CAZ, CHL	-	n.d.		n.a.	n.a.	n.d.
LWGS-1/9-55	Aggregate Wastewater from Production Facilities	mSuperCarba	E. cloacae complex	PIP, TZP, CXT, CAZ, CHL	-	n.d.		n.a.	n.a.	n.d.
LWGS-1/5-76	Influent in-house WWTP	ESBL	E. cloacae complex	PIP, CTX, CAZ, FOF	SHV-12	n.d.		n.a.	n.a.	n.d.
LWGS-1/2-22	Wastewater from Poultry Transport Crates	ESBL	E. cloacae complex	PIP, CTX, CAZ, FOF, CST	SHV-12	n.d.	-	n.a.	n.a.	n.d.
LWGS-1/9-40	Aggregate Wastewater from Production Facilities	ESBL	E. coli	PIP, CTX, CAZ, CIP, CHL, SXT	TEM-116	n.d.		A	n.a.	n.d.
LWGS-1/9-07	Aggregate Wastewater from Production Facilities	ESBL	E. coli	PIP, CTX, CAZ, CIP, FOF	TEM-116	n.d.		F	n.a.	n.d.
LWGS-1/9-10	Aggregate Wastewater from Production Facilities	ESBL	E. coli	PIP, CTX, CAZ, CIP, LVX, CHL, SXT	TEM-1	n.d.		C	n.a.	ST10
LWGS-1/9-51	Aggregate Wastewater from Production Facilities	ESBL	E. coli	PIP, CTX, CAZ, CIP, LVX, CHL, SXT	TEM-52c	n.d.		B2	n.a.	ST135
LWGS-1/9-08	Aggregate Wastewater from Production Facilities	ESBL	E. coli	PIP, CTX, CAZ, CIP, LVX, CHL, SXT	CTX-M-15	n.d.		C	n.a.	ST361
LWGS-1/9-17	Aggregate Wastewater from Production Facilities	ESBL	E. coli	PIP, CTX, CAZ, CIP, LVX, CHL, SXT	CTX-M-15	n.d.		C	n.a.	ST361
LWGS-1/9-16	Aggregate Wastewater from Production Facilities	ESBL	E. coli	PIP, CTX, CAZ, CIP, LVX, CHL, SXT	CTX-M-15	n.d.		C	n.a.	ST361
LWGS-1/9-45	Aggregate Wastewater from Production Facilities	ESBL	E. coli	PIP, CTX, CAZ, CIP	SHV-12	n.d.		B2	n.a.	ST4994
LWGS-1/9-47	Aggregate Wastewater from Production Facilities	ESBL	E. coli	PIP, CXT, CAZ	SHV-12	n.d.		B2	n.a.	ST4994
LWGS-1/9-46	Aggregate Wastewater from Production Facilities	ESBL	E. coli	PIP, CXT, CAZ	SHV-12	n.d.		B2	n.a.	ST4994
LWGS-1/9-44	Aggregate Wastewater from Production Facilities	ESBL	E. coli	PIP, CXT, CAZ	SHV-12	n.d.		B2	n.a.	ST4994
LWGS-1/9-39	Aggregate Wastewater from Production Facilities	ESBL	E. coli	PIP, CTX, CAZ, CIP, LVX, SXT	TEM-116	n.d.		B1	n.a.	n.d.
LWGS-1/9-52	Aggregate Wastewater from Production Facilities	ESBL	E. coli	PIP, CTX, CAZ, CIP, LVX, SXT	TEM-52c	n.d.		A	n.a.	n.d.
LWGS-1/9-13	Aggregate Wastewater from Production Facilities	mSuperCarba	E. coli	PIP, CTX, CAZ, CIP, SXT	TEM-116	n.d.		C	n.a.	n.d.
LWGS-1/9-38	Aggregate Wastewater from Production Facilities	ESBL	E. coli	PIP, CTX, CAZ, CIP, SXT	TEM-1	n.d.		E	n.a.	n.d.
LWGS-1/9-20	Aggregate Wastewater from Production Facilities	ESBL	E. coli	PIP, CXT, CAZ	TEM-1	n.d.		C	n.a.	n.d.
LWGS-1/9-21	Aggregate Wastewater from Production Facilities	ESBL	E. coli	PIP, CXT, CAZ	TEM-116	n.d.		E	n.a.	n.d.
LWGS-1/6-03	Effluent in-house WWTP	ESBL	E. coli	PIP, CXT, CAZ	CTX-M-1	n.d.		B1	n.a.	nearest matches: ST3995, ST 5686
LWGS-1/6-21	Effluent in-house WWTP	ESBL	E. coli	PIP, CXT, CAZ	CTX-M-1	n.d.		B1	n.a.	nearest matches: ST3995, ST 5686
LWGS-1/6-10	Effluent in-house WWTP	ESBL	E. coli	PIP, CXT, CAZ, CIP	CTX-M-1	n.d.		B1	n.a.	nearest matches: ST3995, ST 5686
LWGS-1/6-22	Effluent in-house WWTP	ESBL	E. coli	PIP, CXT, CAZ	TEM-52c	n.d.		B1	n.a.	nearest matches: ST711
LWGS-1/6-01	Effluent in-house WWTP	ESBL	E. coli	PIP, CTX, CAZ, CIP, LVX, CHL, SXT	CTX-M-15	n.d.		C	n.a.	ST361
LWGS-1/6-11	Effluent in-house WWTP	ESBL	E. coli	PIP, CTX, CAZ, CIP, LVX, CHL, SXT	CTX-M-15	n.d.		C	n.a.	ST361
LWGS-1/6-20	Effluent in-house WWTP	ESBL	E. coli	PIP, CXT, CAZ	TEM-52c	n.d.		D	n.a.	ST648
LWGS-1/5-62	Influent in-house WWTP	ESBL	E. coli	PIP, CXT, CAZ, CIP	CTX-M-1	n.d.		B1	n.a.	nearest match: ST5686
LWGS-1/5-10	Influent in-house WWTP	ESBL	E. coli	PIP, CXT, CAZ, CIP, CHL, SXT	CTX-M-15	n.d.		C	n.a.	ST361
LWGS-1/5-21	Influent in-house WWTP	ESBL	E. coli	PIP, CXT, CAZ, CIP, LVX, CHL, SXT	CTX-M-15	n.d.		C	n.a.	ST361
LWGS-1/5-22	Influent in-house WWTP	ESBL	E. coli	PIP, CXT, CAZ, CIP, LVX, CHL, SXT	CTX-M-15	n.d.		C	n.a.	ST361
LWGS-1/5-67	Influent in-house WWTP	ESBL	E. coli	PIP, CXT, CAZ	SHV-12	n.d.		B2	n.a.	ST4994
LWGS-1/5-68	Influent in-house WWTP	ESBL	E. coli	PIP, CXT, CAZ	SHV-12	n.d.		B2	n.a.	ST4994
LWGS-1/5-69	Influent in-house WWTP	ESBL	E. coli	PIP, CXT, CAZ, CIP	SHV-12	n.d.		B2	n.a.	ST4994
LWGS-1/5-30	Influent in-house WWTP	ESBL	E. coli	PIP, CXT, CAZ	TEM-1	n.d.		A	n.a.	n.d.
LWGS-1/5-63	Influent in-house WWTP	ESBL	E. coli	PIP, CXT, CAZ	TEM-52c	n.d.		B1	n.a.	n.d.
LWGS-1/5-73	Influent in-house WWTP	ESBL	E. coli	PIP, CXT, CAZ	TEM-52c	n.d.		B1	n.a.	n.d.
LWGS-1/5-75	Influent in-house WWTP	ESBL	E. coli	PIP, CXT, CAZ	TEM-52c	n.d.		B1	n.a.	n.d.
LWGS-1/5-81	Influent in-house WWTP	ESBL	E. coli	PIP, CXT, CAZ, CHL, SXT	TEM-52c	n.d.		F	n.a.	n.d.
LWGS-1/5-11	Influent in-house WWTP	ESBL	E. coli	PIP, CXT, CAZ, CHL, SXT, CST	TEM-1	n.d.	mcr-1.1	C	n.a.	n.d.
LWGS-1/5-12	Influent in-house WWTP	ESBL	E. coli	PIP, CXT, CAZ, CHL, SXT, CST	TEM-1	n.d.	mcr-1.1	C	n.a.	n.d.
LWGS-1/5-61	Influent in-house WWTP	ESBL	E. coli	PIP, CXT, CAZ, CIP	TEM-52c	n.d.		F	n.a.	n.d.
LWGS-1/5-82	Influent in-house WWTP	ESBL	E. coli	PIP, CXT, CAZ, CIP, CHL, SXT	TEM-52c	n.d.		B1	n.a.	n.d.
LWGS-1/5-80	Influent in-house WWTP	ESBL	E. coli	PIP, CXT, CAZ, CIP, LVX, CHL, SXT	TEM-52c	n.d.		B1	n.a.	n.d.
LWGS-1/5-27	Influent in-house WWTP	ESBL	E. coli	PIP, CXT, CAZ, CIP, LVX, SXT	SHV-12	n.d.		E	n.a.	n.d.
LWGS-1/5-43	Influent in-house WWTP	ESBL	E. coli	PIP, CXT, CAZ, CIP, SXT	TEM-116	n.d.		E	n.a.	n.d.
LWGS-1/5-74	Influent in-house WWTP	ESBL	E. coli	PIP, CXT, CAZ, CIP, SXT	TEM-1	n.d.		A	n.a.	n.d.
LWGS-1/5-09	Influent in-house WWTP	ESBL	E. coli	PIP, CXT, CAZ, SXT	CTX-M-1	n.d.		B1	n.a.	n.d.
LWGS-1/3-04	Scalding Water	ESBL	E. coli	PIP, CTX, CAZ, CIP	CTX-M-1	n.d.		B1	n.a.	nearest matches: ST3995, ST5686
LWGS-1/3-06	Scalding Water	ESBL	E. coli	PIP, CTX, CAZ, CIP, LVX	CTX-M-15	n.d.		C	n.a.	ST361
LWGS-1/3-05	Scalding Water	ESBL	E. coli	PIP, CTX, CAZ, CIP, LVX, CHL, SXT	CTX-M-15	n.d.		C	n.a.	ST361
LWGS-1/3-10	Scalding Water	ESBL	E. coli	PIP, CXT, CAZ	TEM-116	n.d.		B1	n.a.	n.d.
LWGS-1/3-01	Scalding Water	ESBL	E. coli	PIP, CXT, CAZ	CTX-M-1	n.d.		B1	n.a.	n.d.
LWGS-1/8-05	Wastewater from Eviscerators	ESBL	E. coli	PIP, CXT, CAZ	TEM-52c	n.d.		B2	n.a.	nearest matches: ST57, ST5860, ST8144
LWGS-1/8-22	Wastewater from Eviscerators	ESBL	E. coli	PIP, CTX, CAZ, CIP, LVX, CHL, SXT	TEM-116	n.d.		C	n.a.	ST361
LWGS-1/8-20	Wastewater from Eviscerators	ESBL	E. coli	PIP, CTX, CAZ, CIP, LVX, CHL, SXT	CTX-M-15	n.d.		C	n.a.	ST361
LWGS-1/8-16	Wastewater from Eviscerators	ESBL	E. coli	PIP, CTX, CAZ, CIP, LVX, CHL, SXT, CST	CTX-M-15	n.d.	-	C	n.a.	ST361
LWGS-1/8-19	Wastewater from Eviscerators	ESBL	E. coli	PIP, CTX, CAZ, CIP, LVX, CHL, SXT, CST	CTX-M-15	n.d.	-	C	n.a.	ST361
LWGS-1/8-45	Wastewater from Eviscerators	ESBL	E. coli	PIP, CTX, CAZ, CIP	SHV-12	n.d.		B2	n.a.	ST4994
LWGS-1/8-46	Wastewater from Eviscerators	ESBL	E. coli	PIP, CXT, CAZ	SHV-12	n.d.		B2	n.a.	ST4994
LWGS-1/8-44	Wastewater from Eviscerators	ESBL	E. coli	PIP, CXT, CAZ	SHV-12	n.d.		B2	n.a.	ST4994
LWGS-1/8-43	Wastewater from Eviscerators	ESBL	E. coli	PIP, CXT, CAZ	SHV-12	n.d.		B2	n.a.	ST4994
LWGS-1/8-07	Wastewater from Eviscerators	ESBL	E. coli	CTX, CAZ, CHL, FOF, CST	SHV-2a	n.d.	-	A	n.a.	n.d.
LWGS-1/8-09	Wastewater from Eviscerators	ESBL	E. coli	PIP, CTX, CAZ, CIP, CHL, SXT, FOF, CST	SHV-2a	n.d.	-	A	n.a.	n.d.
LWGS-1/8-08	Wastewater from Eviscerators	ESBL	E. coli	PIP, CTX, CAZ, CIP, CHL, SXT, FOF, CST	TEM-116	n.d.	mcr-1.1	C	n.a.	n.d.
LWGS-1/8-30	Wastewater from Eviscerators	ESBL	E. coli	PIP, CXT, CAZ	TEM-116	n.d.		B1	n.a.	n.d.
LWGS-1/8-31	Wastewater from Eviscerators	ESBL	E. coli	PIP, CXT, CAZ	TEM-116	n.d.		B1	n.a.	n.d.
LWGS-1/8-29	Wastewater from Eviscerators	ESBL	E. coli	PIP, CXT, CAZ	TEM-116	n.d.		B1	n.a.	n.d.
LWGS-1/2-17	Wastewater from Poultry Transport Crates	ESBL	E. coli	PIP, CXT, CAZ, CIP, LVX	CTX-M-15	n.d.		C	n.a.	ST361
LWGS-1/2-29	Wastewater from Poultry Transport Crates	ESBL	E. coli	PIP, CXT, CAZ	TEM-52c	n.d.		D	n.a.	ST69
LWGS-1/2-15	Wastewater from Poultry Transport Crates	ESBL	E. coli	PIP, CXT, CAZ	CTX-M-1	n.d.		B1	n.a.	n.d.
LWGS-1/2-28	Wastewater from Poultry Transport Crates	ESBL	E. coli	PIP, CXT, CAZ	TEM-52c	n.d.		B1	n.a.	n.d.
LWGS-1/2-30	Wastewater from Poultry Transport Crates	ESBL	E. coli	PIP, CXT, CAZ	TEM-52c	n.d.		B1	n.a.	n.d.
LWGS-1/2-08	Wastewater from Poultry Transport Crates	ESBL	E. coli	PIP, CXT, CAZ, CIP	CTX-M-15	n.d.		C	n.a.	n.d.
LWGS-1/2-18	Wastewater from Poultry Transport Crates	ESBL	E. coli	PIP, CXT, CAZ, CIP, LVX	TEM-116	n.d.		A	n.a.	n.d.
LWGS-1/2-19	Wastewater from Poultry Transport Crates	ESBL	E. coli	PIP, CXT, CAZ, CIP, LVX, CHL,SXT	TEM-116	n.d.		E	n.a.	n.d.
LWGS-1/2-27	Wastewater from Poultry Transport Crates	ESBL	E. coli	PIP, CXT, CAZ, CIP, SXT	TEM-52c	n.d.		A	n.a.	n.d.
LWGS-1/7-32	Wastewater from Stunning Facilities	ESBL	E. coli	PIP, CXT, CAZ, CIP, LVX, CHL, SXT	CTX-M-1	n.d.		B1	n.a.	nearest matches (5 loci): ST224, ST906, ST2186, ST3078, ST4430
LWGS-1/7-39	Wastewater from Stunning Facilities	ESBL	E. coli	PIP, CXT	TEM-52c	n.d.		B1	n.a.	n.d.
LWGS-1/7-08	Wastewater from Stunning Facilities	ESBL	E. coli	PIP, CXT, CAZ	CTX-M-1	n.d.		B1	n.a.	n.d.
LWGS-1/7-24	Wastewater from Stunning Facilities	ESBL	E. coli	PIP, CXT, CAZ	CTX-M-1	n.d.		B1	n.a.	n.d.
LWGS-1/7-14	Wastewater from Stunning Facilities	ESBL	E. coli	PIP, CXT, CAZ	TEM-1	n.d.		C	n.a.	n.d.
LWGS-1/7-26	Wastewater from Stunning Facilities	ESBL	E. coli	PIP, CXT, CAZ	TEM-1	n.d.		C	n.a.	n.d.
LWGS-1/7-15	Wastewater from Stunning Facilities	ESBL	E. coli	PIP, CXT, CAZ	TEM-1b	n.d.		C	n.a.	n.d.
LWGS-1/7-27	Wastewater from Stunning Facilities	ESBL	E. coli	PIP, CXT, CAZ, CAZ, CHL, SXT	TEM-1	n.d.		C	n.a.	n.d.
LWGS-1/7-12	Wastewater from Stunning Facilities	ESBL	E. coli	PIP, CXT, CAZ, CHL, SXT, CST	TEM-116	n.d.	mcr-1.1	C	n.a.	n.d.
LWGS-1/7-09	Wastewater from Stunning Facilities	ESBL	E. coli	PIP, CXT, CAZ, CHL, SXT, CST	TEM-116	n.d.	mcr-1.1	C	n.a.	n.d.
LWGS-1/7-07	Wastewater from Stunning Facilities	ESBL	E. coli	PIP, CXT, CAZ, CHL, SXT, CST	TEM-52c	n.d.	mcr-1.1	C	n.a.	n.d.
LWGS-1/7-11	Wastewater from Stunning Facilities	ESBL	E. coli	PIP, CXT, CAZ, CHL, SXT, CST	TEM-1	n.d.	mcr-1.1	C	n.a.	n.d.
LWGS-1/7-28	Wastewater from Stunning Facilities	ESBL	E. coli	PIP, CXT, CAZ, CIP, LVX, CHL, SXT	TEM-1	n.d.		C	n.a.	n.d.
LWGS-1/7-29	Wastewater from Stunning Facilities	ESBL	E. coli	PIP, CXT, CAZ, CIP, LVX, CHL, SXT	TEM-1	n.d.		C	n.a.	n.d.
LWGS-1/7-31	Wastewater from Stunning Facilities	ESBL	E. coli	PIP, CXT, CAZ, CIP, LVX, CHL, SXT	CTX-M-1	n.d.		B1	n.a.	n.d.
LWGS-1/7-30	Wastewater from Stunning Facilities	ESBL	E. coli	PIP, CXT, CAZ, CIP, LVX, CHL, SXT	CTX-M-1	n.d.		B1	n.a.	n.d.
LWGS-1/7-25	Wastewater from Stunning Facilities	ESBL	E. coli	PIP, CXT, CST	CTX-M-1	n.d.	-	B1	n.a.	n.d.
LWGS-1/7-10	Wastewater from Stunning Facilities	ESBL	E. coli	PIP, TZP, CXT, CAZ, CHL, SXT, CST	TEM-116	n.d.	mcr-1.1	C	n.a.	n.d.
LWGS-1/5-90	Wastewater from Transport Trucks	ESBL	E. coli	PIP, CXT, CAZ, CIP, CHL	CTX-M-1	n.d.		B1	n.a.	nearest matches (5 loci): ST889, ST892, ST3995, ST5686
LWGS-1/2-26	Wastewater from Poultry Transport Crates	VRE	E. faecium	GEN, OXA, PEN-G, CLI, DAP, ERY, ERY/CLI, FOX, VAN	n.a.	n.a.		n.a.	n.a.	n.d.
LGWS-1/5-48g	Influent in-house WWTP	ESBL	K. pneumoniae	PIP, CXT, CAZ, CIP, LVX, CHL, SXT, FOF	SHV-1	n.d.		n.a.	n.a.	n.d.
LWGS-1/8-34	Wastewater from Eviscerators	ESBL	K. pneumoniae	PIP, CXT, CAZ, CIP, LVX, CHL, SXT, FOF	SHV-2	n.d.		n.a.	n.a.	n.d.
LWGS-1/8-32	Wastewater from Eviscerators	ESBL	K. pneumoniae	PIP, CXT, CAZ, CIP, LVX, CHL, SXT, FOF	SHV-2	n.d.		n.a.	n.a.	n.d.
LWGS-1/8-33	Wastewater from Eviscerators	ESBL	K. pneumoniae	PIP, CXT, CAZ, CIP, LVX, CHL, SXT, FOF	SHV-2	n.d.		n.a.	n.a.	n.d.
LWGS-1/7-41	Wastewater from Stunning Facilities	mSuperCarba	K. pneumoniae	PIP, CIP, LVX, CHL, SXT, FOF	SHV-28	n.d.		n.a.	n.a.	n.d.
LWGS-1/7-35	Wastewater from Stunning Facilities	ESBL	K. pneumoniae	PIP, CXT, CAZ, CIP	SHV-27	n.d.		n.a.	n.a.	n.d.
LWGS-1/7-36	Wastewater from Stunning Facilities	ESBL	K. pneumoniae	PIP, CXT, CAZ, SXT	SHV-2	n.d.		n.a.	n.a.	n.d.
LWGS-1/7-40	Wastewater from Stunning Facilities	mSuperCarba	K. pneumoniae	PIP, TZP, CTX, CIP, LVX, CHL, SXT, FOF	SHV-28	n.d.		n.a.	n.a.	n.d.
LWGS-1/9-43	Aggregate Wastewater from Production Facilities	MRSA	S. aureus	AMP, OXA, PEN-G, MXF, FOX	n.a.	n.a.		n.a.	t045	n.d.
LWGS-1/6-27	Effluent in-house WWTP	MRSA	S. aureus	AMP, OXA, PEN-G, CLI, ERY, ERY/CLI, FOX	n.a.	n.a.		n.a.	t034	n.d.
LWGS-1/6-29	Effluent in-house WWTP	MRSA	S. aureus	AMP, OXA, PEN-G, CLI, ERY, ERY/CLI, FOX	n.a.	n.a.		n.a.	t034	n.d.
LWGS-1/6-26	Effluent in-house WWTP	MRSA	S. aureus	AMP, OXA, PEN-G, CLI, ERY, ERY/CLI, FOX, Q-D	n.a.	n.a.		n.a.	t034	n.d.
LWGS-1/6-28	Effluent in-house WWTP	MRSA	S. aureus	AMP, OXA, PEN-G, CLI, ERY, ERY/CLI, FOX, Q-D	n.a.	n.a.		n.a.	t034	n.d.
LWGS-1/5-49	Influent in-house WWTP	MRSA	S. aureus	AMP, OXA, PEN-G, CLI, FOX	n.a.	n.a.		n.a.	t034	n.d.
LGWS-1/5-50	Influent in-house WWTP	MRSA	S. aureus	AMP, OXA, PEN-G, CLI, FOX	n.a.	n.a.		n.a.	t034	n.d.
LWGS-1/5-51	Influent in-house WWTP	MRSA	S. aureus	AMP, OXA, PEN-G, CLI, FOX	n.a.	n.a.		n.a.	t034	n.d.
LWGS-1/5-57	Influent in-house WWTP	MRSA	S. aureus	AMP, SXT, OXA, PEN-G, CLI, ERY, ERY/CLI, FOX	n.a.	n.a.		n.a.	t034	n.d.
LWGS-1/5-60	Influent in-house WWTP	MRSA	S. aureus	AMP, SXT, OXA, PEN-G, CLI, ERY, ERY/CLI, FOX	n.a.	n.a.		n.a.	t034	n.d.
LWGS-1/5-58	Influent in-house WWTP	MRSA	S. aureus	AMP, SXT, OXA, PEN-G, CLI, ERY, ERY/CLI, FOX	n.a.	n.a.		n.a.	t8588	n.d.
LWGS-1/5-59	Influent in-house WWTP	MRSA	S. aureus	AMP, SXT, OXA, PEN-G, CLI, ERY, ERY/CLI, FOX, RIF, Q-D	n.a.	n.a.		n.a.	t034	n.d.
LWGS-1/3-01	Scalding Water	MRSA	S. aureus	AMP, OXA, PEN-G, CLI, ERY, ERY/CLI, FOX	n.a.	n.a.		n.a.	t011	n.d.
LWGS-1/3-03	Scalding Water	MRSA	S. aureus	AMP, SXT, OXA, PEN-G, CLI, ERY, ERY/CLI, FOX, Q-D	n.a.	n.a.		n.a.	t011	n.d.
LWGS-1/3-04	Scalding Water	MRSA	S. aureus	AMP, SXT, OXA, PEN-G, CLI, ERY, ERY/CLI, FOX, Q-D	n.a.	n.a.		n.a.	t011	n.d.
LWGS-1/3-02	Scalding Water	MRSA	S. aureus	AMP, SXT, OXA, PEN-G, CLI, ERY, ERY/CLI, FOX, Q-D	n.a.	n.a.		n.a.	t8588	n.d.
LWGS-1/8-52	Wastewater from Eviscerators	MRSA	S. aureus	AMP, OXA, PEN-G, CLI, ERY, ERY/CLI, FOX	n.a.	n.a.		n.a.	t034	n.d.
LWGS-1/8-53	Wastewater from Eviscerators	MRSA	S. aureus	AMP, OXA, PEN-G, CLI, ERY, ERY/CLI, FOX	n.a.	n.a.		n.a.	t034	n.d.
LWGS-1/8-54	Wastewater from Eviscerators	MRSA	S. aureus	AMP, OXA, PEN-G, CLI, ERY, ERY/CLI, FOX	n.a.	n.a.		n.a.	t034	n.d.
LWGS-1/8-40	Wastewater from Eviscerators	MRSA	S. aureus	AMP, OXA, PEN-G, CLI, ERY/CLI, FOX	n.a.	n.a.		n.a.	t034	n.d.
LWGS-1/8-41	Wastewater from Eviscerators	MRSA	S. aureus	AMP, OXA, PEN-G, CLI, ERY/CLI, FOX	n.a.	n.a.		n.a.	t034	n.d.
LWGS-1/8-42	Wastewater from Eviscerators	MRSA	S. aureus	AMP, OXA, PEN-G, CLI, ERY/CLI, FOX	n.a.	n.a.		n.a.	t034	n.d.
LWGS-1/8-39	Wastewater from Eviscerators	MRSA	S. aureus	AMP, OXA, PEN-G, CLI, ERY/CLI, FOX	n.a.	n.a.		n.a.	t034	n.d.
LWGS-1/8-38	Wastewater from Eviscerators	MRSA	S. aureus	AMP, OXA, PEN-G, MXF, CLI, ERY/CLI, FOX	n.a.	n.a.		n.a.	t034	n.d.
LWGS-1/8-51	Wastewater from Eviscerators	MRSA	S. aureus	AMP, SXT, OXA, PEN-G, CLI, FOX	n.a.	n.a.		n.a.	t034	n.d.
a	MICs in the intermediate and resistant range
b	n.a. : not applicable
c	n.d. : not determined

## Sheet: S2
Isolat ID	Sampling Point	CHOMagar-Plate	Species	Resistance Patterna	bla genes (CTX-M, SHV, TEM)	bla genes (PER, VEB, GES)	mcr-1 to mcr-5	Phylo-typing (Clermont)	spa-typing	MLST
LWGS-4/6-24	Effluent in-house WWTP	ESBL	A. baumannii-calcoaceticus complex	TEM, CTX, CAZ, CHL, FOF	-	-		n.a.b	n.a.	n.d.c
LWGS-4/6-02	Effluent in-house WWTP	ESBL	A. baumannii-calcoaceticus complex	TEM, CTX, CHL	-	-		n.a.	n.a.	n.d.
LWGS-4/6-23	Effluent in-house WWTP	ESBL	A. baumannii-calcoaceticus complex	TEM, CTX, CHL, FOF	-	-	-	n.a.	n.a.	n.d.
LWGS-4/6-29	Effluent in-house WWTP	ESBL	A. baumannii-calcoaceticus complex	TEM, CTX, CHL, FOF	-	-		n.a.	n.a.	n.d.
LWGS-4/6-30	Effluent in-house WWTP	ESBL	A. baumannii-calcoaceticus complex	TEM, CTX, CHL, FOF	-	-		n.a.	n.a.	n.d.
LWGS-4/6-46	Effluent in-house WWTP	ESBL	A. baumannii-calcoaceticus complex	TEM, CTX, CHL, FOF	-	-		n.a.	n.a.	n.d.
LWGS-4/6-03	Effluent in-house WWTP	ESBL	A. baumannii-calcoaceticus complex	TEM, PIP, CTX, CAZ, C/T, CIP, LVX, CHL, CST	-	-	-	n.a.	n.a.	n.d.
LWGS-4/6-12	Effluent in-house WWTP	ESBL	A. baumannii-calcoaceticus complex	TEM, PIP, CTX, CHL, FOF	-	-		n.a.	n.a.	n.d.
LWGS-4/6-11	Effluent in-house WWTP	ESBL	A. baumannii-calcoaceticus complex	TEM, PIP, CTX, CHL, FOF	-	-		n.a.	n.a.	n.d.
LWGS-4/6-31	Effluent in-house WWTP	ESBL	A. baumannii-calcoaceticus complex	TEM, PIP, CTX, CHL, FOF	-	-		n.a.	n.a.	n.d.
LWGS-4/6-45	Effluent in-house WWTP	ESBL	A. baumannii-calcoaceticus complex	TEM, PIP, CTX, CHL, FOF	-	-		n.a.	n.a.	n.d.
LWGS-4/6-45	Effluent in-house WWTP	ESBL	A. baumannii-calcoaceticus complex	TEM, PIP, TZP, CTX, CHL, FOF	-	-		n.a.	n.a.	n.d.
LWGS-4/6-47	Effluent in-house WWTP	ESBL	A. baumannii-calcoaceticus complex	TEM, PIP, TZP, CTX, CHL, FOF	-	-		n.a.	n.a.	n.d.
LWGS-4/6-01	Effluent in-house WWTP	ESBL	A. baumannii-calcoaceticus complex	TEM, TZP, CTX, CHL, FOF	-	-		n.a.	n.a.	n.d.
LWGS-4/5-06	Influent in-house WWTP	ESBL	A. baumannii-calcoaceticus complex	TEM, CTX, CHL, FOF	-	-		n.a.	n.a.	n.d.
LWGS-4/5-07	Influent in-house WWTP	ESBL	A. baumannii-calcoaceticus complex	TEM, CTX, CHL, FOF	-	-		n.a.	n.a.	n.d.
LWGS-4/5-08	Influent in-house WWTP	ESBL	A. baumannii-calcoaceticus complex	TEM, CTX, CHL, FOF	-	-		n.a.	n.a.	n.d.
LWGS-4/5-05	Influent in-house WWTP	ESBL	A. baumannii-calcoaceticus complex	TEM, CTX, CHL, FOF	-	-		n.a.	n.a.	n.d.
LWGS-4/5-20	Influent in-house WWTP	ESBL	A. baumannii-calcoaceticus complex	TEM, CTX, CHL, FOF	-	-		n.a.	n.a.	n.d.
LWGS-4/5-19	Influent in-house WWTP	ESBL	A. baumannii-calcoaceticus complex	TEM, CTX, CHL, FOF	-	-		n.a.	n.a.	n.d.
LWGS-4/5-18	Influent in-house WWTP	ESBL	A. baumannii-calcoaceticus complex	TEM, CTX, CHL, FOF	-	-		n.a.	n.a.	n.d.
LWGS-4/5-33	Influent in-house WWTP	ESBL	A. baumannii-calcoaceticus complex	TEM, CTX, CHL, FOF	-	-		n.a.	n.a.	n.d.
LWGS-4/5-31	Influent in-house WWTP	ESBL	A. baumannii-calcoaceticus complex	TEM, CTX, CHL, FOF	-	-		n.a.	n.a.	n.d.
LWGS-4/5-36	Influent in-house WWTP	ESBL	A. baumannii-calcoaceticus complex	TEM, CTX, CHL, FOF	-	-		n.a.	n.a.	n.d.
LWGS-4/5-37	Influent in-house WWTP	ESBL	A. baumannii-calcoaceticus complex	TEM, CTX, CHL, FOF	-	-		n.a.	n.a.	n.d.
LWGS-4/5-47	Influent in-house WWTP	ESBL	A. baumannii-calcoaceticus complex	TEM, CTX, CHL, FOF	-	-		n.a.	n.a.	n.d.
LWGS-4/5-45	Influent in-house WWTP	ESBL	A. baumannii-calcoaceticus complex	TEM, CTX, CHL, FOF	-	-		n.a.	n.a.	n.d.
LWGS-4/5-51	Influent in-house WWTP	ESBL	A. baumannii-calcoaceticus complex	TEM, CTX, CHL, FOF	-	-		n.a.	n.a.	n.d.
LWGS-4/5-48	Influent in-house WWTP	ESBL	A. baumannii-calcoaceticus complex	TEM, CTX, CHL, FOF	-	-		n.a.	n.a.	n.d.
LWGS-4/5-50	Influent in-house WWTP	ESBL	A. baumannii-calcoaceticus complex	TEM, CTX, CHL, FOF	-	-		n.a.	n.a.	n.d.
LWGS-4/5-03	Influent in-house WWTP	ESBL	A. baumannii-calcoaceticus complex	TEM, PIP, CTX, CIP, LVX, CHL, SXT, FOF	-	-		n.a.	n.a.	n.d.
LWGS-4/5-17	Influent in-house WWTP	ESBL	A. baumannii-calcoaceticus complex	TEM, PIP, TZP, CTX, CAZ, CHL, SXT, FOF	-	-		n.a.	n.a.	n.d.
LWGS-4/5-52	Influent in-house WWTP	ESBL	A. baumannii-calcoaceticus complex	TEM, PIP, TZP, CTX, CAZ, CHL, SXT, FOF	-	-		n.a.	n.a.	n.d.
LWGS-4/5-16	Influent in-house WWTP	ESBL	A. baumannii-calcoaceticus complex	TEM, PIP, TZP, CTX, CHL, SXT, FOF	-	-		n.a.	n.a.	n.d.
LWGS-4/3-02	Scalding water	ESBL	A. baumannii-calcoaceticus complex	TEM, CTX, CHL, FOF	-	-		n.a.	n.a.	n.d.
LWGS-4/3-01	Scalding water	ESBL	A. baumannii-calcoaceticus complex	TEM, CTX, CHL, FOF	-	-		n.a.	n.a.	n.d.
LWGS-4/9-02	Scalding water	ESBL	A. baumannii-calcoaceticus complex	TEM, CTX, CHL, FOF	-	-		n.a.	n.a.	n.d.
LWGS-4/3-11	Scalding water	ESBL	A. baumannii-calcoaceticus complex	TEM, CTX, CHL, FOF	-	-		n.a.	n.a.	n.d.
LWGS-4/3-13	Scalding water	ESBL	A. baumannii-calcoaceticus complex	TEM, CTX, CHL, FOF	-	-		n.a.	n.a.	n.d.
LWGS-4/3-12	Scalding water	ESBL	A. baumannii-calcoaceticus complex	TEM, CTX, CHL, FOF	-	-		n.a.	n.a.	n.d.
LWGS-4/3-17	Scalding water	ESBL	A. baumannii-calcoaceticus complex	TEM, CTX, CHL, FOF	-	-		n.a.	n.a.	n.d.
LWGS-4/3-16	Scalding water	ESBL	A. baumannii-calcoaceticus complex	TEM, CTX, CHL, FOF	-	-		n.a.	n.a.	n.d.
LWGS-4/3-23	Scalding water	ESBL	A. baumannii-calcoaceticus complex	TEM, CTX, CHL, FOF	-	-		n.a.	n.a.	n.d.
LWGS-4/3-25	Scalding water	ESBL	A. baumannii-calcoaceticus complex	TEM, CTX, CHL, FOF	-	-		n.a.	n.a.	n.d.
LWGS-4/3-24	Scalding water	ESBL	A. baumannii-calcoaceticus complex	TEM, CTX, CHL, FOF	-	-		n.a.	n.a.	n.d.
LWGS-4/3-03	Scalding water	ESBL	A. baumannii-calcoaceticus complex	TEM, CTX, CHL, FOF, CST	-	-	-	n.a.	n.a.	n.d.
LWGS-4/3-18	Scalding water	ESBL	A. baumannii-calcoaceticus complex	TEM, PIP, CTX, CHL, FOF	-	-		n.a.	n.a.	n.d.
LWGS-4/3-08	Scalding water	ESBL	A. baumannii-calcoaceticus complex	TEM, PIP, CTX, CHL, SXT, FOF	-	-		n.a.	n.a.	n.d.
LWGS-4/9-01	Scalding water	ESBL	A. baumannii-calcoaceticus complex	TEM, PIP, TZP, CTX, CHL, FOF	-	-		n.a.	n.a.	n.d.
LWGS-4/8-04	Wastewater from Eviscerators	ESBL	A. baumannii-calcoaceticus complex	TEM, CTX, CAZ, CHL, FOF	-	-		n.a.	n.a.	n.d.
LWGS-4/8-05	Wastewater from Eviscerators	ESBL	A. baumannii-calcoaceticus complex	TEM, CTX, CHL, FOF	-	-		n.a.	n.a.	n.d.
LWGS-4/8-11	Wastewater from Eviscerators	ESBL	A. baumannii-calcoaceticus complex	TEM, CTX, CHL, FOF	-	-		n.a.	n.a.	n.d.
LWGS-4/8-24	Wastewater from Eviscerators	ESBL	A. baumannii-calcoaceticus complex	TEM, CTX, CHL, FOF	-	-		n.a.	n.a.	n.d.
LWGS-4/8-22	Wastewater from Eviscerators	ESBL	A. baumannii-calcoaceticus complex	TEM, CTX, CHL, FOF	-	-		n.a.	n.a.	n.d.
LWGS-4/8-25	Wastewater from Eviscerators	ESBL	A. baumannii-calcoaceticus complex	TEM, CTX, CHL, FOF	-	-		n.a.	n.a.	n.d.
LWGS-4/8-27	Wastewater from Eviscerators	ESBL	A. baumannii-calcoaceticus complex	TEM, CTX, CHL, FOF	-	-		n.a.	n.a.	n.d.
LWGS-4/8-32	Wastewater from Eviscerators	ESBL	A. baumannii-calcoaceticus complex	TEM, CTX, CHL, FOF	-	-		n.a.	n.a.	n.d.
LWGS-4/8-34	Wastewater from Eviscerators	ESBL	A. baumannii-calcoaceticus complex	TEM, CTX, CHL, FOF	-	-		n.a.	n.a.	n.d.
LWGS-4/8-23	Wastewater from Eviscerators	ESBL	A. baumannii-calcoaceticus complex	TEM, CTX, CHL, FOF, CST	-	-	-	n.a.	n.a.	n.d.
LWGS-4/8-26	Wastewater from Eviscerators	ESBL	A. baumannii-calcoaceticus complex	TEM, CTX, CHL, FOF, CST	-	-		n.a.	n.a.	n.d.
LWGS-4/8-12	Wastewater from Eviscerators	ESBL	A. baumannii-calcoaceticus complex	TEM, CTX, FOF	-	-		n.a.	n.a.	n.d.
LWGS-4/8-06	Wastewater from Eviscerators	ESBL	A. baumannii-calcoaceticus complex	TEM, PIP, CTX, CHL, FOF	-	-		n.a.	n.a.	n.d.
LWGS-4/8-33	Wastewater from Eviscerators	ESBL	A. baumannii-calcoaceticus complex	TEM, PIP, CTX, CHL, FOF	-	-		n.a.	n.a.	n.d.
LWGS-4/2-28	Wastewater from Poultry Transport Crates	ESBL	A. baumannii-calcoaceticus complex	TEM, CTX, CHL, FOF	-	-		n.a.	n.a.	n.d.
LWGS-4/2-46	Wastewater from Poultry Transport Crates	ESBL	A. baumannii-calcoaceticus complex	TEM, PIP, CTX, CAZ, CHL, FOF	-	-		n.a.	n.a.	n.d.
LWGS-4/2-12	Wastewater from Poultry Transport Crates	ESBL	A. baumannii-calcoaceticus complex	TEM, PIP, CTX, CHL, FOF	-	-		n.a.	n.a.	n.d.
LWGS-4/2-19	Wastewater from Poultry Transport Crates	ESBL	A. baumannii-calcoaceticus complex	TEM, PIP, CTX, CHL, FOF	-	-		n.a.	n.a.	n.d.
LWGS-4/2-25	Wastewater from Poultry Transport Crates	ESBL	A. baumannii-calcoaceticus complex	TEM, PIP, CTX, CHL, FOF	-	-		n.a.	n.a.	n.d.
LWGS-4/2-27	Wastewater from Poultry Transport Crates	ESBL	A. baumannii-calcoaceticus complex	TEM, PIP, CTX, CHL, FOF	-	-		n.a.	n.a.	n.d.
LWGS-4/2-44	Wastewater from Poultry Transport Crates	ESBL	A. baumannii-calcoaceticus complex	TEM, PIP, CTX, CHL, FOF	-	-	-	n.a.	n.a.	n.d.
LWGS-4/7-24	Wastewater from Stunning Facilities	ESBL	A. baumannii-calcoaceticus complex	TEM, CTX, CAZ, CHL, FOF	-	-		n.a.	n.a.	n.d.
LWGS-4/7-26	Wastewater from Stunning Facilities	ESBL	A. baumannii-calcoaceticus complex	TEM, CTX, CHL, FOF	-	-		n.a.	n.a.	n.d.
LWGS-4/7-37	Wastewater from Stunning Facilities	ESBL	A. baumannii-calcoaceticus complex	TEM, CTX, CHL, FOF	-	-	-	n.a.	n.a.	n.d.
LWGS-4/7-07	Wastewater from Stunning Facilities	ESBL	A. baumannii-calcoaceticus complex	TEM, CTX, CHL, FOF, CST	-	-	-	n.a.	n.a.	n.d.
LWGS-4/7-25	Wastewater from Stunning Facilities	ESBL	A. baumannii-calcoaceticus complex	TEM, CTX, FOF	-	-		n.a.	n.a.	n.d.
LWGS-4/7-38	Wastewater from Stunning Facilities	ESBL	A. baumannii-calcoaceticus complex	TEM, PIP, CTX, CHL, FOF	-	-		n.a.	n.a.	n.d.
LWGS-4/2-14	Wastewater from Poultry Transport Crates	ESBL	C. braakii	PIP, CTX, CAZ	-	n.d.		n.a.	n.a.	n.d.
LWGS-4/6-68	Effluent in-house WWTP	mSuperCarba	E. cloacae complex	C/T, CIP, LVX, CHL, FOF, CST	-	n.d.	-	n.a.	n.a.	n.d.
LWGS-4/5-10	Influent in-house WWTP	mSuperCarba	E. cloacae complex	CTX, TGC, CHL, FOF, CST	-	n.d.	-	n.a.	n.a.	n.d.
LWGS-4/5-41	Influent in-house WWTP	ESBL	E. cloacae complex	PIP, CTX, CAZ, CIP	SHV-12	n.d.		n.a.	n.a.	n.d.
LWGS-4/5-42	Influent in-house WWTP	ESBL	E. cloacae complex	PIP, CTX, CAZ, CIP, LVX	-	n.d.		n.a.	n.a.	n.d.
LWGS-4/3-31	Scalding water	mSuperCarba	E. cloacae complex	PIP, TZP, CTX, CAZ, C/T, CHL	-	n.d.		n.a.	n.a.	n.d.
LWGS-4/3-32	Scalding water	mSuperCarba	E. cloacae complex	PIP, TZP, CTX, CAZ, C/T, CHL	-	n.d.		n.a.	n.a.	n.d.
LWGS-4/2-47	Wastewater from Poultry Transport Crates	mSuperCarba	E. cloacae complex	PIP, TZP, CTX, CAZ, C/T, CHL	-	n.d.		n.a.	n.a.	n.d.
LWGS-4/2-04	Wastewater from Poultry Transport Crates	ESBL	E. cloacae complex	PIP, TZP, CTX, CAZ, C/T, FOF, CST	-	n.d.	-	n.a.	n.a.	n.d.
LWGS-4/2-02	Wastewater from Poultry Transport Crates	ESBL	E. cloacae complex	PIP, TZP, CTX, CAZ, C/T, TGC, CIP, CHL, CST	-	n.d.	-	n.a.	n.a.	n.d.
LWGS-4/2-01	Wastewater from Poultry Transport Crates	ESBL	E. cloacae complex	PIP, TZP, CTX, CAZ, C/T, TGC, CIP, LVX, CHL	-	n.d.		n.a.	n.a.	n.d.
LWGS-4/2-03	Wastewater from Poultry Transport Crates	ESBL	E. cloacae complex	PIP, TZP, CTX, CAZ, C/T, TGC, CIP, LVX, CHL	-	n.d.		n.a.	n.a.	n.d.
LWGS-4/7-05	Wastewater from Stunning Facilities	ESBL	E. cloacae complex	PIP, TZP, CTX, CAZ, C/T, CIP	-	n.d.		n.a.	n.a.	n.d.
LWGS-4/6-41	Effluent in-house WWTP	ESBL	E. coli	PIP, CTX, CAZ, CHL	SHV-12	n.d.		B1	n.a.	nearest match: ST4663
LWGS-4/6-40	Effluent in-house WWTP	ESBL	E. coli	PIP, CTX, CAZ, CHL, SXT	SHV-12	n.d.		B1	n.a.	nearest match: ST4663
LWGS-4/6-18	Effluent in-house WWTP	ESBL	E. coli	PIP, CTX, CAZ,	CTX-M-1	n.d.		E	n.a.	nearest matches: ST57, ST5860, ST8144
LWGS-4/6-17	Effluent in-house WWTP	ESBL	E. coli	PIP, CTX, CAZ,	TEM-52	n.d.		C	n.a.	ST10
LWGS-4/6-08	Effluent in-house WWTP	ESBL	E. coli	TEM, PIP, CTX, CAZ, TGC, CIP, LVX, CHL, FOF	SHV-12	n.d.	-	C	n.a.	ST10
LWGS-4/6-09	Effluent in-house WWTP	ESBL	E. coli	PIP, CTX, CAZ, CHL, FOF, CST	CTX-M-1	n.d.	mcr-1.1	B1	n.a.	ST101
LWGS-4/6-38	Effluent in-house WWTP	ESBL	E. coli	PIP, CTX, CAZ, CHL	SHV-12	n.d.		D	n.a.	ST117
LWGS-4/6-19	Effluent in-house WWTP	ESBL	E. coli	PIP, CTX, CAZ, LVX, CHL, SXT	TEM-52	n.d.	-	B1	n.a.	ST212
LWGS-4/6-10	Effluent in-house WWTP	ESBL	E. coli	PIP, CTX, CAZ, FOF, CST	CTX-M-1	n.d.		B1	n.a.	n.d.
LWGS-4/5-12	Influent in-house WWTP	ESBL	E. coli	PIP, CTX, CAZ, C/T, TGC, CIP, LEX, CHL, CST	CTX-M-15	n.d.	mcr-1.1	E	n.a.	ST6617
LWGS-4/5-22	Influent in-house WWTP	mSuperCarba	E. coli	CIP, CHL	SHV-38	n.d.		A	n.a.	n.d.
LWGS-4/5-13	Influent in-house WWTP	ESBL	E. coli	PIP, CTX, CAZ	SHV-12	n.d.		A	n.a.	n.d.
LWGS-4/5-23	Influent in-house WWTP	ESBL	E. coli	PIP, CTX, CAZ	TEM-52	n.d.		A	n.a.	n.d.
LWGS-4/5-25	Influent in-house WWTP	ESBL	E. coli	PIP, CTX, CAZ	TEM-52	n.d.		A	n.a.	n.d.
LWGS-4/5-26	Influent in-house WWTP	ESBL	E. coli	PIP, CTX, CAZ	TEM-52	n.d.		A	n.a.	n.d.
LWGS-4/5-24	Influent in-house WWTP	ESBL	E. coli	PIP, CTX, CAZ	TEM-52	n.d.		C	n.a.	n.d.
LWGS-4/5-02	Influent in-house WWTP	ESBL	E. coli	PIP, CTX, CAZ, CIP	SHV-12	n.d.		C	n.a.	n.d.
LWGS-4/5-11	Influent in-house WWTP	ESBL	E. coli	PIP, CTX, CAZ, CIP	SHV-12	n.d.		F	n.a.	n.d.
LWGS-4/5-32	Influent in-house WWTP	ESBL	E. coli	PIP, CTX, CAZ, CIP	SHV-12	n.d.		F	n.a.	n.d.
LWGS-4/5-30	Influent in-house WWTP	ESBL	E. coli	PIP, CTX, CAZ, CIP	SHV-12	n.d.		F	n.a.	n.d.
LWGS-4/5-01	Influent in-house WWTP	ESBL	E. coli	PIP, CTX, CAZ, CIP, LVX	TEM-116	n.d.		E	n.a.	n.d.
LWGS-4/5-45	Influent in-house WWTP	ESBL	E. coli	PIP, CTX, CAZ, CIP, LVX, CHL, CST	TEM-116	n.d.	-	B1	n.a.	n.d.
LWGS-4/5-31	Influent in-house WWTP	ESBL	E. coli	PIP, CTX, CAZ, CIP, LVX, CHL, SXT	SHV-12	n.d.		C	n.a.	n.d.
LWGS-4/5-37	Influent in-house WWTP	mSuperCarba	E. coli	PIP, TZP, CTX, CAZ, C/T, CHL	TEM-1	n.d.		B1	n.a.	n.d.
LWGS-4/5-36	Influent in-house WWTP	mSuperCarba	E. coli	PIP, TZP, CTX, CAZ, CHL	TEM-1	n.d.		B1	n.a.	n.d.
LWGS-4/3-10	Scalding water	ESBL	E. coli	PIP, CTX, CAZ, CIP, LVX, SXT	CTX-M-1	n.d.		F	n.a.	ST1485
LWGS-4/3-29	Scalding water	mSuperCarba	E. coli	CHL	TEM-116	n.d.		B1	n.a.	n.d.
LWGS-4/3-28	Scalding water	mSuperCarba	E. coli	CHL	TEM-116	n.d.		B1	n.a.	n.d.
LWGS-4/3-30	Scalding water	mSuperCarba	E. coli	CHL	TEM-116	n.d.		B1	n.a.	n.d.
LWGS-4/3-19	Scalding water	ESBL	E. coli	PIP, CTX, CAZ,	TEM-52	n.d.		C	n.a.	n.d.
LWGS-4/8-18	Wastewater from Eviscerators	ESBL	E. coli	PIP, CTX, CAZ, CIP, SXT	CTX-M-1	n.d.		F	n.a.	ST1485
LWGS-4/8-17	Wastewater from Eviscerators	ESBL	E. coli	PIP, CTX, CAZ, CIP, LVX, CHL, SXT	CTX-M-1	n.d.		E	n.a.	ST4994
LWGS-4/8-20	Wastewater from Eviscerators	ESBL	E. coli	PIP, CTX, CIP, LVX, SXT	CTX-M-1	n.d.		E	n.a.	ST4994
LWGS-4/8-01	Wastewater from Eviscerators	ESBL	E. coli	PIP	TEM-116	n.d.		E	n.a.	n.d.
LWGS-4/8-02	Wastewater from Eviscerators	ESBL	E. coli	PIP	TEM-116	n.d.		E	n.a.	n.d.
LWGS-4/8-03	Wastewater from Eviscerators	ESBL	E. coli	PIP, CTX	TEM-20	n.d.		E	n.a.	n.d.
LWGS-4/8-29	Wastewater from Eviscerators	ESBL	E. coli	PIP, CTX, CAZ	TEM-52	n.d.		A	n.a.	n.d.
LWGS-4/8-30	Wastewater from Eviscerators	ESBL	E. coli	PIP, CTX, CAZ	TEM-52	n.d.		A	n.a.	n.d.
LWGS-4/8-31	Wastewater from Eviscerators	ESBL	E. coli	PIP, CTX, CAZ	TEM-52	n.d.		C	n.a.	n.d.
LWGS-4/8-28	Wastewater from Eviscerators	ESBL	E. coli	PIP, CTX, CAZ,	TEM-52	n.d.		A	n.a.	n.d.
LWGS-4/8-10	Wastewater from Eviscerators	ESBL	E. coli	PIP, CTX, CAZ, CIP	TEM-116	n.d.		E	n.a.	n.d.
LWGS-4/8-19	Wastewater from Eviscerators	ESBL	E. coli	PIP, CTX, CAZ, SXT	CTX-M-1	n.d.		F	n.a.	n.d.
LWGS-4/2-17	Wastewater from Poultry Transport Crates	ESBL	E. coli	PIP, CTX, CAZ, CIP, LVX, CHL, SXT	CTX-M-1	n.d.	-	B1	n.a.	nearest match (5 loci): 5203
LWGS-4/2-16	Wastewater from Poultry Transport Crates	ESBL	E. coli	PIP, CTX, CAZ, CIP, LVX, CHL, SXT, CST	CTX-M-1	n.d.	mcr-1.1	B1	n.a.	nearest matches: ST223, ST465, ST2120, ST6640
LWGS-4/2-20	Wastewater from Poultry Transport Crates	ESBL	E. coli	PIP, CTX, CAZ, CIP, LVX, SXT	CTX-M-1	n.d.		B1	n.a.	nearest matches: ST5686, ST7329
LWGS-4/2-29	Wastewater from Poultry Transport Crates	ESBL	E. coli	PIP, CTX, CAZ, CIP, SXT	CTX-M-1	n.d.		B1	n.a.	ST5686
LWGS-4/2-30	Wastewater from Poultry Transport Crates	ESBL	E. coli	PIP, CTX, CAZ, CIP, SXT	CTX-M-1	n.d.		C	n.a.	ST5686
LWGS-4/2-15	Wastewater from Poultry Transport Crates	ESBL	E. coli	PIP, CTX, CAZ, TGC, CIP, LVX, CHL, CST	CTX-M-15	n.d.	mcr-1.1	A	n.a.	ST6617
LWGS-4/2-10	Wastewater from Poultry Transport Crates	ESBL	E. coli	PIP, CTX	SHV-12	n.d.		F	n.a.	n.d.
LWGS-4/2-13	Wastewater from Poultry Transport Crates	ESBL	E. coli	PIP, CTX, CAZ	CTX-M-1	n.d.		E	n.a.	n.d.
LWGS-4/2-09	Wastewater from Poultry Transport Crates	ESBL	E. coli	PIP, CTX, CAZ	SHV-2a	n.d.		E	n.a.	n.d.
LWGS-4/2-36	Wastewater from Poultry Transport Crates	ESBL	E. coli	PIP, CTX, CAZ	TEM-52	n.d.		A	n.a.	n.d.
LWGS-4/2-18	Wastewater from Poultry Transport Crates	ESBL	E. coli	PIP, CTX, CAZ	TEM-52	n.d.		C	n.a.	n.d.
LWGS-4/2-39	Wastewater from Poultry Transport Crates	ESBL	E. coli	PIP, CTX, CAZ	TEM-52	n.d.		C	n.a.	n.d.
LWGS-4/2-37	Wastewater from Poultry Transport Crates	ESBL	E. coli	PIP, CTX, CAZ	TEM-52	n.d.		C	n.a.	n.d.
LWGS-4/2-38	Wastewater from Poultry Transport Crates	ESBL	E. coli	PIP, CTX, CAZ	TEM-52	n.d.		C	n.a.	n.d.
LWGS-4/2-11	Wastewater from Poultry Transport Crates	ESBL	E. coli	PIP, CTX, CAZ, CIP, CHL, FOF	CTX-M-15	n.d.		A	n.a.	n.d.
LWGS-4/2-32	Wastewater from Poultry Transport Crates	ESBL	E. coli	PIP, CTX, CAZ, SXT	CTX-M-1	n.d.		B1	n.a.	n.d.
LWGS-4/2-31	Wastewater from Poultry Transport Crates	ESBL	E. coli	PIP, CTX, CAZ, SXT	CTX-M-1	n.d.		B1	n.a.	n.d.
LWGS-4/2-26	Wastewater from Poultry Transport Crates	mSuperCarba	E. coli	PIP, TZP	TEM-1	n.d.		A	n.a.	n.d.
LWGS-4/1-06	Wastewater from Poultry Transport Trucks	ESBL	E. coli	PIP, CTX, CAZ, CIP, LVX, SXT	CTX-M-1	n.d.		E	n.a.	nearest match: ST4994
LWGS-4/1-01	Wastewater from Poultry Transport Trucks	ESBL	E. coli	PIP, CTX, CAZ, CIP,	SHV-12	n.d.		F	n.a.	n.d.
LWGS-4/1-02	Wastewater from Poultry Transport Trucks	ESBL	E. coli	PIP, CTX, CAZ, CIP,	SHV-12	n.d.		F	n.a.	n.d.
LWGS-4/1-03	Wastewater from Poultry Transport Trucks	ESBL	E. coli	PIP, CTX, CAZ, CIP, LVX	SHV-2a	n.d.		F	n.a.	n.d.
LWGS-4/1-05	Wastewater from Poultry Transport Trucks	ESBL	E. coli	PIP, CTX, CAZ, CIP, LVX, SXT	SHV-2	n.d.		B1	n.a.	n.d.
LWGS-4/1-04	Wastewater from Poultry Transport Trucks	ESBL	E. coli	TEM, CTX, CHL, FOF	TEM-116	n.d.		C	n.a.	n.d.
LWGS-4/7-22	Wastewater from Stunning Facilities	ESBL	E. coli	TEM, PIP, CTX, CAZ, C/T, CIP, LVX, CHL, SXT	CTX-M-1	n.d.		B1	n.a.	nearest match: ST1844
LWGS-4/7-23	Wastewater from Stunning Facilities	ESBL	E. coli	TEM, PIP, CTX, CAZ, CIP, LVX	CTX-M-15	n.d.		B1	n.a.	nearest matches: ST1723, ST3365
LWGS-4/7-11	Wastewater from Stunning Facilities	ESBL	E. coli	PIP, CTX, CAZ, C/T, CIP, LVX, CHL, CST	CTX-M-15	n.d.	mcr-1.1	C	n.a.	ST6617
LWGS-4/7-03	Wastewater from Stunning Facilities	ESBL	E. coli	PIP	TEM-116	n.d.		E	n.a.	n.d.
LWGS-4/7-28	Wastewater from Stunning Facilities	mSuperCarba	E. coli	PIP, CHL, SXT	TEM-116	n.d.		A	n.a.	n.d.
LWGS-4/7-41	Wastewater from Stunning Facilities	mSuperCarba	E. coli	PIP, CHL, SXT	TEM-116	n.d.		B1	n.a.	n.d.
LWGS-4/7-42	Wastewater from Stunning Facilities	mSuperCarba	E. coli	PIP, CHL, SXT	TEM-116	n.d.		B1	n.a.	n.d.
LWGS-4/7-44	Wastewater from Stunning Facilities	ESBL	E. coli	PIP, CTX, CAZ	TEM-52	n.d.		A	n.a.	n.d.
LWGS-4/7-46	Wastewater from Stunning Facilities	ESBL	E. coli	PIP, CTX, CAZ	TEM-52	n.d.		B1	n.a.	n.d.
LWGS-4/7-45	Wastewater from Stunning Facilities	ESBL	E. coli	PIP, CTX, CAZ	TEM-52	n.d.		B1	n.a.	n.d.
LWGS-4/7-47	Wastewater from Stunning Facilities	ESBL	E. coli	PIP, CTX, CAZ	TEM-52	n.d.		B1	n.a.	n.d.
LWGS-4/7-39	Wastewater from Stunning Facilities	ESBL	E. coli	PIP, CTX, CAZ	TEM-52	n.d.		B1	n.a.	n.d.
LWGS-4/7-02	Wastewater from Stunning Facilities	ESBL	E. coli	PIP, CTX, CAZ, CHL, SXT	SHV-12	n.d.		C	n.a.	n.d.
LWGS-4/7-01	Wastewater from Stunning Facilities	ESBL	E. coli	PIP, CTX, CAZ, CIP	SHV-12	n.d.		B1	n.a.	n.d.
LWGS-4/7-08	Wastewater from Stunning Facilities	ESBL	E. coli	PIP, CTX, CAZ, CIP	TEM-1	n.d.		C	n.a.	n.d.
LWGS-4/7-37	Wastewater from Stunning Facilities	ESBL	E. coli	PIP, CTX, CAZ, CIP, LVX, CHL, SXT	TEM-52	n.d.		F	n.a.	n.d.
LWGS-4/7-38	Wastewater from Stunning Facilities	ESBL	E. coli	PIP, CTX, CAZ, CIP, LVX, SXT	TEM-1	n.d.		F	n.a.	n.d.
LWGS-4/7-40	Wastewater from Stunning Facilities	ESBL	E. coli	PIP, CTX, CAZ, CIP, SXT	TEM-116	n.d.		A	n.a.	n.d.
LWGS-4/7-10	Wastewater from Stunning Facilities	ESBL	E. coli	PIP, CTX, CAZ, CST	SHV-12	n.d.		B1	n.a.	n.d.
LWGS-4/7-31	Wastewater from Stunning Facilities	ESBL	E. coli	PIP, CTX, CAZ, SXT	CTX-M-1	n.d.		B1	n.a.	n.d.
LWGS-4/7-32	Wastewater from Stunning Facilities	ESBL	E. coli	PIP, CTX, CAZ, SXT	CTX-M-1	n.d.		B1	n.a.	n.d.
LWGS-4/7-33	Wastewater from Stunning Facilities	ESBL	E. coli	PIP, CTX, CAZ, SXT	CTX-M-1	n.d.		B1	n.a.	n.d.
LWGS-4/7-43	Wastewater from Stunning Facilities	mSuperCarba	E. coli	PIP, TZP, CHL, SXT	TEM-1	n.d.		A	n.a.	n.d.
LWGS-4/7-40	Wastewater from Stunning Facilities	ESBL	E. coli	SXT	CTX-M-1	n.d.		B1	n.a.	n.d.
LWGS-4/7-09	Wastewater from Stunning Facilities	ESBL	E. coli	TEM, PIP, CTX, CAZ, C/T, CIP, LVX	SHV-12	n.d.		F	n.a.	n.d.
LWGS-4/7-21	Wastewater from Stunning Facilities	ESBL	E. coli	TEM, PIP, CTX, CAZ, C/T, CIP, LVX, CHL, SXT	SHV-12	n.d.	-	B1	n.a.	n.d.
LWGS-4/7-20	Wastewater from Stunning Facilities	ESBL	E. coli	TEM, PIP, CTX, CAZ, CZA, C/T, CIP, LVX, SXT	SHV-2	n.d.		B1	n.a.	n.d.
LWGS-4/6-22	Effluent in-house WWTP	ESBL	K. pneumoniae	PIP, CTX, CAZ, CIP, LVX, CHL	SHV-2	n.d.		n.a.	n.a.	n.d.
LWGS-4/6-20	Effluent in-house WWTP	ESBL	K. pneumoniae	PIP, CTX, CAZ, CIP, LVX, CHL, SXT, FOF	SHV-2	n.d.		n.a.	n.a.	n.d.
LWGS-4/6-21	Effluent in-house WWTP	ESBL	K. pneumoniae	PIP, CTX, CAZ, CIP, LVX, CHL, SXT, FOF	SHV-2	n.d.		n.a.	n.a.	n.d.
LWGS-4/6-42	Effluent in-house WWTP	ESBL	K. pneumoniae	PIP, CTX, CAZ, CIP, LVX, CHL, SXT, FOF, CST	SHV-2	n.d.	-	n.a.	n.a.	n.d.
LWGS-4/5-28	Influent in-house WWTP	ESBL	K. pneumoniae	PIP, CTX, CAZ, CIP, LVX, CHL, SXT, FOF	SHV-2	n.d.		n.a.	n.a.	n.d.
LWGS-4/5-34	Influent in-house WWTP	ESBL	K. pneumoniae	PIP, CTX, CAZ, FOF	SHV-2	n.d.		n.a.	n.a.	n.d.
LWGS-4/5-47	Influent in-house WWTP	ESBL	K. pneumoniae	PIP, CTX, CAZ, FOF	SHV-2	n.d.		n.a.	n.a.	n.d.
LWGS-4/5-49	Influent in-house WWTP	ESBL	K. pneumoniae	PIP, CTX, CAZ, FOF	SHV-2	n.d.		n.a.	n.a.	n.d.
LWGS-4/5-35	Influent in-house WWTP	ESBL	K. pneumoniae	PIP, CTX, CAZ, TGC, CIP	SHV-2	n.d.		n.a.	n.a.	n.d.
LWGS-4/5-38	Influent in-house WWTP	ESBL	K. pneumoniae	PIP, CTX, CAZ, TGC, CIP, LVX, CHL, SXT	SHV-2	n.d.		n.a.	n.a.	n.d.
LWGS-4/5-33	Influent in-house WWTP	ESBL	K. pneumoniae	PIP, CTX, CAZ, TGC, CIP, LVX, CHL, SXT, FOF	SHV-2	n.d.		n.a.	n.a.	n.d.
LWGS-4/5-04	Influent in-house WWTP	ESBL	K. pneumoniae	PIP, CTX, CIP, LVX, CHL, SXT	SHV-2	n.d.		n.a.	n.a.	n.d.
LWGS-4/5-44	Influent in-house WWTP	ESBL	K. pneumoniae	PIP, CXT, CAZ	SHV-2	n.d.		n.a.	n.a.	n.d.
LWGS-4/5-30	Influent in-house WWTP	ESBL	K. pneumoniae	PIP, TZP, CTX, CAZ, C/T, TGC, CHL, FOF	SHV-2	n.d.		n.a.	n.a.	n.d.
LWGS-4/5-29	Influent in-house WWTP	ESBL	K. pneumoniae	PIP, TZP, CTX, CAZ, TGC, CHL	SHV-2	n.d.		n.a.	n.a.	n.d.
LWGS-4/5-27	Influent in-house WWTP	ESBL	K. pneumoniae	PIP, TZP, CTX, CAZ, TGC, CHL, FOF	SHV-2	n.d.		n.a.	n.a.	n.d.
LWGS-4/5-46	Influent in-house WWTP	ESBL	K. pneumoniae	PIP, TZP, CTZ, CAZ, C/T, FOF	SHV-2	n.d.		n.a.	n.a.	n.d.
LWGS-4/5-14	Influent in-house WWTP	ESBL	K. pneumoniae	TEM, PIP, CTX, CAZ, CIP, LVX, CHL, SXT, FOF	SHV-2	n.d.	-	n.a.	n.a.	n.d.
LWGS-4/5-15	Influent in-house WWTP	ESBL	K. pneumoniae	TEM, PIP, CTX, CAZ, CIP, LVX, CHL, SXT, FOF, CST	SHV-2	n.d.	-	n.a.	n.a.	n.d.
LWGS-4/3-21	Scalding water	ESBL	K. pneumoniae	PIP, CTX, CAZ, CIP, LVX, CHL, SXT	SHV-2	n.d.		n.a.	n.a.	n.d.
LWGS-4/3-22	Scalding water	ESBL	K. pneumoniae	PIP, CTX, CAZ, CIP, LVX, CHL, SXT, FOF	SHV-2	n.d.		n.a.	n.a.	n.d.
LWGS-4/3-20	Scalding water	ESBL	K. pneumoniae	PIP, CTX, CAZ, CIP, LVX, CHL, SXT, FOF	SHV-2	n.d.		n.a.	n.a.	n.d.
LWGS-4/8-35	Wastewater from Eviscerators	mSuperCarba	K. pneumoniae	PIP, CHL	SHV-25	n.d.		n.a.	n.a.	n.d.
LWGS-4/2-33	Wastewater from Poultry Transport Crates	ESBL	K. pneumoniae	PIP, CTX, CAZ, CIP, CHL, SXT	SHV-27	n.d.		n.a.	n.a.	n.d.
LWGS-4/2-40	Wastewater from Poultry Transport Crates	ESBL	K. pneumoniae	PIP, CTX, CAZ, CIP, LVX	SHV-2	n.d.		n.a.	n.a.	n.d.
LWGS-4/2-41	Wastewater from Poultry Transport Crates	ESBL	K. pneumoniae	PIP, CTX, CAZ, CIP, LVX, CHL, SXT	SHV-2	n.d.		n.a.	n.a.	n.d.
LWGS-4/2-22	Wastewater from Poultry Transport Crates	ESBL	K. pneumoniae	PIP, CTX, CAZ, CIP, LVX, CHL, SXT, FOF	SHV-2	n.d.		n.a.	n.a.	n.d.
LWGS-4/2-34	Wastewater from Poultry Transport Crates	ESBL	K. pneumoniae	PIP, TZP, CTX, CAZ, CIP, LVX, CHL, SXT, FOF	SHV-2	n.d.		n.a.	n.a.	n.d.
LWGS-4/2-21	Wastewater from Poultry Transport Crates	ESBL	K. pneumoniae	PIP, TZP, CTX, CAZ, C/T, CIP, LVX, CHL, SXT, FOF	SHV-2/TEM-1b	n.d.		n.a.	n.a.	n.d.
LWGS-4/2-35	Wastewater from Poultry Transport Crates	ESBL	K. pneumoniae	PIP, TZP, CTX, CAZ, C/T, TGC, CIP, LVX, CHL, SXT, FOF	SHV-2	n.d.		n.a.	n.a.	n.d.
LWGS-4/2-43	Wastewater from Poultry Transport Crates	ESBL	K. pneumoniae	PIP, TZP, CTX, CAZ, CIP, LVX, CHL, SXT	SHV-2	n.d.		n.a.	n.a.	n.d.
LWGS-4/2-42	Wastewater from Poultry Transport Crates	ESBL	K. pneumoniae	PIP, TZP, CTX, CAZ, CIP, LVX, CHL, SXT, FOF	SHV-28	n.d.		n.a.	n.a.	n.d.
LWGS-4/7-34	Wastewater from Stunning Facilities	ESBL	K. pneumoniae	PIP, CAZ, CHL, SXT, FOF, CST	SHV-27	n.d.	-	n.a.	n.a.	n.d.
LWGS-4/7-14	Wastewater from Stunning Facilities	ESBL	K. pneumoniae	PIP, CTX, CAZ, C/T, CIP, LVX, SXT, FOF, CST	SHV-2	n.d.	mcr-1.1	n.a.	n.a.	n.d.
LWGS-4/7-36	Wastewater from Stunning Facilities	ESBL	K. pneumoniae	PIP, CTX, CAZ, CIP, CHL, SXT, FOF	SHV-27/TEM-52b	n.d.		n.a.	n.a.	n.d.
LWGS-4/7-41	Wastewater from Stunning Facilities	ESBL	K. pneumoniae	PIP, CTX, CAZ, CIP, LVX	SHV-2	n.d.		n.a.	n.a.	n.d.
LWGS-4/7-42	Wastewater from Stunning Facilities	ESBL	K. pneumoniae	PIP, CTX, CAZ, CIP, LVX, CHL, SXT, FOF	SHV-1	n.d.		n.a.	n.a.	n.d.
LWGS-4/7-43	Wastewater from Stunning Facilities	ESBL	K. pneumoniae	PIP, CTX, CAZ, CIP, LVX, CHL, SXT, FOF	SHV-1	n.d.		n.a.	n.a.	n.d.
LWGS-4/7-04	Wastewater from Stunning Facilities	ESBL	K. pneumoniae	PIP, CTX, CAZ, CIP, LVX, CHL, SXT, FOF, CST	SHV-2	n.d.	mcr-1.1	n.a.	n.a.	n.d.
LWGS-4/7-06	Wastewater from Stunning Facilities	ESBL	K. pneumoniae	PIP, CTX, SXT	CTX-M-1	n.d.		n.a.	n.a.	n.d.
LWGS-4/7-35	Wastewater from Stunning Facilities	ESBL	K. pneumoniae	PIP, TZP, CTX, CAZ	SHV-2	n.d.		n.a.	n.a.	n.d.
LWGS-4/7-13	Wastewater from Stunning Facilities	ESBL	K. pneumoniae	PIP, TZP, CTX, CAZ, C/T, CIP, LVX, CHL, SXT, FOF	SHV-2	n.d.		n.a.	n.a.	n.d.
LWGS-4/7-12	Wastewater from Stunning Facilities	ESBL	K. pneumoniae	PIP, TZP, CTX, CAZ, CIP, LVX, CHL, SXT, FOF, CST	SHV-2	n.d.	mcr-1.1	n.a.	n.a.	n.d.
LWGS-4/2-05	Wastewater from Poultry Transport Crates	ESBL	P. aeruginosa	CTX, CHL	-	-		n.a.	n.a.	n.d.
LWGS-4/2-07	Wastewater from Poultry Transport Crates	ESBL	P. aeruginosa	TEM, CTX, CHL, SXT, FOF, CST	-	-	-	n.a.	n.a.	n.d.
LWGS-4/2-06	Wastewater from Poultry Transport Crates	ESBL	P. aeruginosa	TEM, CTX, CHL, SXT, FOF, CST	-	-	-	n.a.	n.a.	n.d.
LWGS-4/6-06	Effluent in-house WWTP	MRSA	S. aureus	AMP, OXA, PEN-G, MXF, CLI, ERY, ERY/CLI, FOX	n.a.	n.a.		n.a.	t13177	n.d.
LWGS-4/6-07	Effluent in-house WWTP	MRSA	S. aureus	AMP, OXA, PEN-G, MXF, CLI, ERY, ERY/CLI, FOX	n.a.	n.a.		n.a.	t13177	n.d.
LWGS-4/6-05	Effluent in-house WWTP	MRSA	S. aureus	AMP, OXA, PEN-G, MXF, CLI, ERY, ERY/CLI, FOX	n.a.	n.a.		n.a.	t13177	n.d.
LWGS-4/6-04	Effluent in-house WWTP	MRSA	S. aureus	AMP, OXA, PEN-G, MXF, CLI, ERY, ERY/CLI, FOX	n.a.	n.a.		n.a.	t13177	n.d.
LWGS-4/6-27	Effluent in-house WWTP	MRSA	S. aureus	AMP, OXA, PEN-G, MXF, CLI, ERY, ERY/CLI, FOX	n.a.	n.a.		n.a.	t1430	n.d.
LWGS-4/6-26	Effluent in-house WWTP	MRSA	S. aureus	AMP, OXA, PEN-G, MXF, CLI, ERY, ERY/CLI, FOX	n.a.	n.a.		n.a.	t1430	n.d.
LWGS-4/6-28	Effluent in-house WWTP	MRSA	S. aureus	AMP, OXA, PEN-G, MXF, CLI, ERY, ERY/CLI, FOX	n.a.	n.a.		n.a.	t1430	n.d.
LWGS-4/6-25	Effluent in-house WWTP	MRSA	S. aureus	AMP, OXA, PEN-G, MXF, CLI, ERY, ERY/CLI, FOX	n.a.	n.a.		n.a.	t1430	n.d.
LWGS-4/6-37	Effluent in-house WWTP	MRSA	S. aureus	AMP, OXA, PEN-G, MXF, CLI, ERY, ERY/CLI, FOX	n.a.	n.a.		n.a.	t1430	n.d.
LWGS-4/6-33	Effluent in-house WWTP	MRSA	S. aureus	AMP, OXA, PEN-G, MXF, CLI, ERY, ERY/CLI, FOX	n.a.	n.a.		n.a.	t1430	n.d.
LWGS-4/6-32	Effluent in-house WWTP	MRSA	S. aureus	AMP, OXA, PEN-G, MXF, CLI, ERY, ERY/CLI, FOX	n.a.	n.a.		n.a.	t1430	n.d.
LWGS-4/6-34	Effluent in-house WWTP	MRSA	S. aureus	AMP, OXA, PEN-G, MXF, CLI, ERY, ERY/CLI, FOX	n.a.	n.a.		n.a.	t1430	n.d.
LWGS-4/6-35	Effluent in-house WWTP	MRSA	S. aureus	AMP, OXA, PEN-G, MXF, CLI, ERY, ERY/CLI, FOX	n.a.	n.a.		n.a.	t1430	n.d.
LWGS-4/6-36	Effluent in-house WWTP	MRSA	S. aureus	AMP, OXA, PEN-G, MXF, CLI, ERY, ERY/CLI, FOX	n.a.	n.a.		n.a.	t1430	n.d.
LWGS-4/6-44	Effluent in-house WWTP	MRSA	S. aureus	AMP, OXA, PEN-G, MXF, CLI, ERY, ERY/CLI, FOX	n.a.	n.a.		n.a.	t1430	n.d.
LWGS-4/6-43	Effluent in-house WWTP	MRSA	S. aureus	AMP, OXA, PEN-G, MXF, CLI, ERY, ERY/CLI, FOX	n.a.	n.a.		n.a.	t1430	n.d.
LWGS-4/6-16	Effluent in-house WWTP	MRSA	S. aureus	AMP, OXA, PEN-G, MXF, FOX	n.a.	n.a.		n.a.	t1430	n.d.
LWGS-4/6-13	Effluent in-house WWTP	MRSA	S. aureus	AMP, OXA, PEN-G, MXF, FOX	n.a.	n.a.		n.a.	t1430	n.d.
LWGS-4/6-15	Effluent in-house WWTP	MRSA	S. aureus	AMP, OXA, PEN-G, MXF, FOX	n.a.	n.a.		n.a.	t1430	n.d.
LWGS-4/6-14	Effluent in-house WWTP	MRSA	S. aureus	AMP, OXA, PEN-G, MXF, FOX	n.a.	n.a.		n.a.	t1430	n.d.
LWGS-4/3-05	Scalding water	MRSA	S. aureus	AMP, OXA, PEN-G, CLI, ERY, ERY/CLI, FOX	n.a.	n.a.		n.a.	t034	n.d.
LWGS-4/3-04	Scalding water	MRSA	S. aureus	AMP, OXA, PEN-G, CLI, ERY, ERY/CLI, FOX	n.a.	n.a.		n.a.	t034	n.d.
LWGS-4/3-06	Scalding water	MRSA	S. aureus	AMP, OXA, PEN-G, CLI, ERY, ERY/CLI, FOX	n.a.	n.a.		n.a.	t034	n.d.
LWGS-4/3-07	Scalding water	MRSA	S. aureus	AMP, OXA, PEN-G, CLI, ERY, ERY/CLI, FOX	n.a.	n.a.		n.a.	t034	n.d.
LWGS-4/8-07	Wastewater from Eviscerators	MRSA	S. aureus	AMP, OXA, PEN-G, MXF, CLI, ERY, ERY/CLI, FOX	n.a.	n.a.		n.a.	t1430	n.d.
LWGS-4/8-08	Wastewater from Eviscerators	MRSA	S. aureus	AMP, OXA, PEN-G, MXF, CLI, ERY, ERY/CLI, FOX	n.a.	n.a.		n.a.	t1430	n.d.
LWGS-4/8-15	Wastewater from Eviscerators	MRSA	S. aureus	AMP, OXA, PEN-G, MXF, CLI, ERY, ERY/CLI, FOX	n.a.	n.a.		n.a.	t1430	n.d.
LWGS-4/8-14	Wastewater from Eviscerators	MRSA	S. aureus	AMP, OXA, PEN-G, MXF, CLI, ERY, ERY/CLI, FOX	n.a.	n.a.		n.a.	t1430	n.d.
LWGS-4/8-16	Wastewater from Eviscerators	MRSA	S. aureus	AMP, OXA, PEN-G, MXF, FOX	n.a.	n.a.		n.a.	t1430	n.d.
LWGS-4/7-18	Wastewater from Stunning Facilities	MRSA	S. aureus	AMP, OXA, PEN-G, MXF, CLI, ERY, ERY/CLI, FOX	n.a.	n.a.		n.a.	t1430	n.d.
LWGS-4/7-27	Wastewater from Stunning Facilities	MRSA	S. aureus	AMP, OXA, PEN-G, MXF, CLI, ERY, ERY/CLI, FOX	n.a.	n.a.		n.a.	t1430	n.d.
LWGS-4/7-19	Wastewater from Stunning Facilities	MRSA	S. aureus	AMP, OXA, PEN-G, MXF, ERY, FOX	n.a.	n.a.		n.a.	t1430	n.d.
LWGS-4/7-17	Wastewater from Stunning Facilities	MRSA	S. aureus	AMP, OXA, PEN-G, MXF, FOX	n.a.	n.a.		n.a.	t1430	n.d.
a	MICs in the intermediate and resistant range
b	n.a. : not applicable
c	n.d. : not determined
